# Supplementary material for: Identifying barriers and enablers to rigorous conduct and reporting of preclinical laboratory studies
Source: PLoS Biol. 2023 Jan 5;21(1):e3001932. doi: 10.1371/journal.pbio.3001932 (PMC9888705; doi:10.1371/journal.pbio.3001932)
Supplement: S1 Data — (XLSX) [file pbio.3001932.s010.xlsx]

## Sheet: Sheet1
Primary Area of Research	Career Level	Experience conducting preclinical in vivo work in years	Length of interview in minutes
Cancer	Investigator	42	37
Cardiovascular	Investigator	25	32
Cancer	Highly Qualified Personnel	18	58
Cardiovascular	Investigator	20	52
Cardiovascular	Investigator	16	35
Cardiovascular	Investigator	10	38
Cancer	Investigator	29	31
Cardiovascular	Investigator	1	42
Cardiovascular	Highly Qualified Personnel	12	41
Cancer	Highly Qualified Personnel	7	46
Cancer	Highly Qualified Personnel	18	26
Cancer	Investigator	35	51
Cancer	Highly Qualified Personnel	29	41
Cancer	Highly Qualified Personnel	13	69
Cancer	Investigator	12	34
Cardiovascular	Highly Qualified Personnel	7	29
Cardiovascular	Highly Qualified Personnel	3	66
Cardiovascular	Highly Qualified Personnel	10	41
Cardiovascular	Investigator	8.5	53
Cancer	Investigator	5	41
Cardiovascular	Highly Qualified Personnel	25	41
Cardiovascular	Investigator	2.5	52
Cancer	Highly Qualified Personnel	4.5	49
Cancer	Investigator	24	44
Cardiovascular	Investigator	17	49
Cancer	Investigator	6	46
Cancer	Highly Qualified Personnel	10	47
Cardiovascular	Highly Qualified Personnel	20	40
Cardiovascular	Investigator	13	64
Cancer	Investigator	15	32
OVERALL MEDIAN		13	41.5
*Note: In order to prevent identification, each column has been randomized.
